# Supplementary material for: The Joint Effects of Bisphenols and Iodine Exposure on Thyroid during Pregnancy
Source: Nutrients. 2023 Aug 2;15(15):3422. doi: 10.3390/nu15153422 (PMC10421451; doi:10.3390/nu15153422)
Supplement: Supplementary file 1 [file nutrients-15-03422-s001.zip]

Archive with 1 entries (1 files):
- nutrients-2497633-supplementary.pdf
